# Supplementary material for: Recommendations for Transdisciplinary Professional Competencies and Ethics for Animal-Assisted Therapies and Interventions
Source: Vet Sci. 2021 Dec 2;8(12):303. doi: 10.3390/vetsci8120303 (PMC8706351; doi:10.3390/vetsci8120303)
Supplement: Supplementary file 1 [file vetsci-08-00303-s001.zip]

Archive with 1 entries (1 files):
- vetsci-1425476-supplementary.pdf
